# Supplementary material for: Effect of Dietary Brown Seaweed (Macrocystis pyrifera) Additive on Meat Quality and Nutrient Composition of Fattening Pigs
Source: Foods. 2021 Jul 26;10(8):1720. doi: 10.3390/foods10081720 (PMC8393841; doi:10.3390/foods10081720)
Supplement: Supplementary file 1 [file foods-10-01720-s001.zip]

Archive with 1 entries (1 files):
- foods-1228295-SI.pdf
